# Supplementary material for: Can Artificial Intelligence Support Patient Education in Scabies? A Comparative Analysis of Large Language Model Responses
Source: Healthcare (Basel). 2026 May 8;14(10):1278. doi: 10.3390/healthcare14101278 (PMC13206425; doi:10.3390/healthcare14101278)
Supplement: Supplementary file 1 [file healthcare-14-01278-s001.zip]

Archive with 1 entries (1 files):
- healthcare-4236724-supplementary.pdf
